# Supplementary material for: Proteolytic bacteria expansion during colitis amplifies inflammation through cleavage of the external domain of PAR2
Source: Gut Microbes. 2024 Aug 22;16(1):2387857. doi: 10.1080/19490976.2024.2387857 (PMC11346554; doi:10.1080/19490976.2024.2387857)
Supplement: Supplemental Material [file KGMI_A_2387857_SM7854.zip]

Archive with 11 entries (11 files):
- Supplementary materials/Rondeau Figure S1.tiff
- Supplementary materials/Rondeau Figure S10.tiff
- Supplementary materials/Rondeau Figure S2.tiff
- Supplementary materials/Rondeau Figure S3.tiff
- Supplementary materials/Rondeau Figure S4.tiff
- Supplementary materials/Rondeau Figure S5.tiff
- Supplementary materials/Rondeau Figure S7.tiff
- Supplementary materials/Rondeau Figure S8.tiff
- Supplementary materials/Rondeau Figure S9.tiff
- Supplementary materials/Rondeau Table S1.docx
- Supplementary materials/Supplementary_Figure_6_2.tiff
